# Supplementary material for: Knockdown of microRNA-214-3p Promotes Tumor Growth and Epithelial-Mesenchymal Transition in Prostate Cancer
Source: Cancers (Basel). 2021 Nov 23;13(23):5875. doi: 10.3390/cancers13235875 (PMC8656576; doi:10.3390/cancers13235875)
Supplement: Supplementary file 1 [file cancers-13-05875-s001.zip]

Archive with 3 entries (2 files):
- cancers-1450969-supplementary/
- cancers-1450969-supplementary/Original Western blots Final v2 11-22-21.pdf
- cancers-1450969-supplementary/Supplementary Final Figures v2 11-22-21.pdf
